# Supplementary material for: Effect of a Probiotic Beverage Enriched with Cricket Proteins on the Gut Microbiota: Composition of Gut and Correlation with Nutritional Parameters
Source: Foods. 2024 Jan 9;13(2):204. doi: 10.3390/foods13020204 (PMC10814958; doi:10.3390/foods13020204)
Supplement: Supplementary file 1 [file foods-13-00204-s001.zip]

Archive with 1 entries (1 files):
- foods-2731979-supplementary.pdf
